# Supplementary material for: Toxicity and Biotransformation of Carbon-Based Nanomaterials in Marine Microalgae Heterosigma akashiwo
Source: Int J Mol Sci. 2023 Jun 12;24(12):10020. doi: 10.3390/ijms241210020 (PMC10297852; doi:10.3390/ijms241210020)
Supplement: Supplementary file 1 [file ijms-24-10020-s001.zip]

Archive with 1 entries (1 files):
- ijms-2416845-supplementary.pdf
